# Supplementary material for: Map of synthetic rescue interactions for the Fanconi anemia DNA repair pathway identifies USP48
Source: Nat Commun. 2018 Jun 11;9:2280. doi: 10.1038/s41467-018-04649-z (PMC5996029; doi:10.1038/s41467-018-04649-z)
Supplement: Supplementary file 4 — Supplementary Data 1 [file 41467_2018_4649_MOESM4_ESM.xlsx]

## Sheet: Sheet1
CLUSTER 0	Formation of a pool of free 40S subunits
	Name	Source	p-value	FDR B&H
1	Formation of a pool of free 40S subunits	BioSystems: REACTOME	8.224e-99	7.459e-96
2	L13a-mediated translational silencing of Ceruloplasmin expression	BioSystems: REACTOME	3.111e-97	9.407e-95
3	GTP hydrolisis and joining of the 60S ribosomal subunit	BioSystems: REACTOME	3.111e-97	9.407e-95
4	Eukaryotic translation initiation	BioSystems: REACTOME	6.992e-95	1.268e-92
5	Cap-dependent translation initiation	BioSystems: REACTOME	6.992e-95	1.268e-92
6	Translation	BioSystems: REACTOME	2.59e-92	3.915e-90
7	Eukaryotic translation elongation	BioSystems: REACTOME	5.243e-90	6.793e-88
8	Peptide chain elongation	BioSystems: REACTOME	2.004e-89	2.272e-87
9	Viral mRNA translation	BioSystems: REACTOME	4.963e-87	5.002e-85
10	Selenocysteine synthesis	BioSystems: REACTOME	5.665e-86	5.129e-84
11	Eukaryotic translation termination	BioSystems: REACTOME	1.24e-85	1.022e-83
12	Nonsense mediated decay (NMD) independent by the exon junction complex (EJC)	BioSystems: REACTOME	1.217e-84	9.198e-83
13	SRP-dependent cotranslational protein targeting to membrane	BioSystems: REACTOME	3.375e-82	2.355e-80
14	Influenza life cycle	BioSystems: REACTOME	3.156e-79	2.044e-77
15	Nonsense mediated decay (NMD)	BioSystems: REACTOME	9.838e-79	5.577e-77
16	Nonsense mediated decay (NMD) enhanced by the exon junction complex (EJC)	BioSystems: REACTOME	9.838e-79	5.577e-77
17	Selenoamino acid metabolism	BioSystems: REACTOME	3.024e-78	1.613e-76
18	Influenza infection	BioSystems: REACTOME	4.5e-77	2.268e-75
19	Influenza viral RNA transcription and replication	BioSystems: REACTOME	5.818e-77	2.778e-75
20	Major pathway of rRNA processing in the nucleus and cytosol	BioSystems: REACTOME	4.007e-73	1.817e-71
21	Ribosome	BioSystems: KEGG	8.281e-72	3.577e-70
22	rRNA processing in the nucleus and cytosol	BioSystems: REACTOME	2.666e-71	1.099e-69
23	rRNA processing	BioSystems: REACTOME	6.973e-70	2.75e-68
24	Formation of ternary complex and, subsequently, the 43S complex	BioSystems: REACTOME	1.97e-61	7.444e-60
25	Ribosomal scanning and start codon recognition	BioSystems: REACTOME	1.623e-60	5.888e-59
26	Translation initiation complex formation	BioSystems: REACTOME	3.822e-60	1.333e-58
27	Infectious diseases	BioSystems: REACTOME	4.715e-60	1.584e-58
28	Activation of the mRNA upon binding of the cap-binding complex eIFs, and subsequent binding to 43S	BioSystems: REACTOME	8.815e-60	2.855e-58
29	Metabolism of amino acids and derivatives	BioSystems: REACTOME	1.304e-49	4.078e-48
30	Gene expression	BioSystems: REACTOME	2.937e-46	8.879e-45
31	Disease	BioSystems: REACTOME	4.375e-40	1.26e-38

## Sheet: Sheet2
CLUSTER 1	Pathways in cancer
	Name	Source	p-value	FDR B&H
1	Pathways in cancer	BioSystems: KEGG	5.554e-44	1.23e-40
2	Developmental Biology	BioSystems: REACTOME	2.527e-39	2.799e-36
3	Endocrine resistance	BioSystems: KEGG	1.2e-37	8.861e-35
4	Neurotrophin signalling pathway	BioSystems: KEGG	2.772e-36	1.535e-33
5	ErbB signalling pathway	BioSystems: KEGG	9.373e-35	4.152e-32
6	Hepatitis B	BioSystems: KEGG	5.047e-34	1.863e-31
7	Chronic yeloid leukemia	BioSystems: KEGG	2.604e-33	8.24e-31
8	ErbB1 downstream signalling	BioSystems: Pathway interaction Database	2.707e-32	7.187e-30
9	Viral carcinogenesis	BioSystems: KEGG	2.92e-32	7.187e-30
10	Proteoglycans in cancer	BioSystems: KEGG	5.193e-32	1.15e-29
11	Prostate cancer	BioSystems: KEGG	8.49e-32	1.71e-29
12	Signalling by NGF	BioSystems: REACTOME	1.038e-31	1.917e-29
13	Glioma	BioSystems: KEGG	4.541e-31	7.737e-29
14	Thyroid hormone signalling pathway	BioSystems: KEGG	1.441e-29	2.28e-27
15	Transcriptional regulation by TP53	BioSystems: REACTOME	2.013e-28	2.972e-26
16	Regulation of retinoblastoma protein	BioSystems: pathway interaction Database	1.098e-27	1.52e-25
17	Angiogenesis	PantherDB	1.39e-27	1.811e-25
18	Generic transcription pathway	BioSystems: REACTOME	3.072e-27	3.781e-25
19	Regulation of TP53 activity	BioSystems: REACTOME	5.082e-27	5.924e-25
20	Pancreatic cancer	BioSystems: KEGG	8.511e-27	9.426e-25
21	Glucocorticoid receptor regulatory network	BioSystems: Pathway interaction Database	1.871e-26	1.974e-24
22	Regulation of telomerase	BioSystems: Pathway interaction Database	2.85e-26	2.869e-24
23	Signalling events mediated by Hepatocyte growth factor receptor (c-Met)	BioSystems: Pathway interaction Database	3.954e-26	3.808e-24
24	VEGFA-VEGFR2 pathway	BioSystems: REACTOME	7.064e-26	6.519e-24
25	NGF signalling vi TRKA from the plasma membrane	BioSystems: REACTOME	1.013e-25	8.978e-24
26	Non-small cell lung cancer	BioSystems: KEGG	1.181e-25	1.006e-23
27	Celluar responses to stress	BioSystems: REACTOME	2.466e-25	2.023e-23
28	Signalling by VEGF	BioSystems: REACTOME	2.773e-25	2.193e-23
29	Regulation of nuclear SMAD2/3 signalling	BioSystems: Pathway interaction Database	5.315e-25	4.06e-23
30	Cell cycle	BioSystems: KEGG	6.878e-25	5.078e-23
31	mTOR signalling pathway	BioSystems: pathway interaction Database	7.669e-25	5.48e-23
32	Diseases of signal transduction	BioSystems: REACTOME	1.382e-24	9.563e-23
33	Epstein-Barr virus infection	BioSystems: KEGG	2.724e-24	1.828e-22

## Sheet: Sheet3
CLUSTER 2	rRNA processing in the nucleus and cytosol
	Name	Source	p-value	FDR B&H
1	Gene expression	BioSystems: REACTOME	9.661e-43	3.642e-40
2	rRNA processing in the nucleus and cytosol	BioSystems: REACTOME	2.087e-39	3.934e-37
3	Nonsense-mediated decay (NMD)	BioSystems: REACTOME	7.246e-39	6.83e-37
4	Nonsense-mediated decay (NMD) enhanced by the exon junction complex (EJC)	BioSystems: REACTOME	7.246e-39	6.83e-37
5	rRNA processing	BioSystems: REACTOME	1.544e-38	1.164e-36
6	Nonsense-mediated decay (NMD) independent by the exon junction complex (EJC)	BioSystems: REACTOME	2.766e-38	1.738e-36
7	Peptide chain elongation	BioSystems: REACTOME	1.453e-37	1.826e-36
8	Major pathway of rRNA processing in the nucleus and cytosol	BioSystems: REACTOME	2.382e-37	1.123e-35
9	Eukaryotic translation elongation	BioSystems: REACTOME	8.49e-37	3.556e-35
10	SRP-dependent contranslational protein targeting to membrane	BioSystems: REACTOME	4.468e-36	1.685e-34
11	Viral mRNA translation	BioSystems: REACTOME	9.153e-36	3.137e-34
12	Selenocysteine synthesis	BioSystems: REACTOME	2.557e-35	8.033e-34
13	Eukaryotic translation termination	BioSystems: REACTOME	3.57e-35	1.003e-33
14	ribosome	BioSystems: KEGG	3.725e-35	1.003e-33
15	Translation	BioSystems: REACTOME	4.039e-34	1.015e-32
16	L13a-mediated translational silencing of Ceruloplasmin expression	BioSystems: REACTOME	5.018e-34	1.182e-32
17	Formation of a pool of free 40S subunits	BioSystems: REACTOME	8.133e-34	1.804e-32
18	Selenoamino acid metabolism	BioSystems: REACTOME	1.454e-33	3.045e-32
19	Cap-dependent translation initiation	BioSystems: REACTOME	4.049e-33	7.632e-32
20	Eukaryotic translation initiation	BioSystems: REACTOME	4.049e-33	7.632e-32
21	GTP hydrolysis and joining of the 60S ribosomal subunit	BioSystems: REACTOME	2.254e-32	4.046e-31
22	Influenza viral RNA transcription and replication	BioSystems: REACTOME	2.091e-30	3.583e-29
23	influenza infection	BioSystems: REACTOME	3.827e-30	6.272e-29
24	Influenza life cycle	BioSystems: REACTOME	1.398e-29	2.197e-28
25	mRNA splicing - major pathway	BioSystems: REACTOME	1.074e-23	1.619e-22
26	mRNA splicing	BioSystems: REACTOME	3.242e-23	4.701e-22
27	Infectious disease	BioSystems: REACTOME	8.874e-21	1.239e-19
28	Processing of capped intron-containing pre-mRNA	BioSystems: REACTOME	1.491e-20	2.007e-19
29	Metabolism of amino acids and derivatives	BioSystems: REACTOME	1.879e-19	2.442e-18
30	Spliceosome	BioSystems: KEGG	2.306e-16	2.898e-15
31	Disease	BioSystems: REACTOME	5.699e-12	6.93e-11
32	RNA transport	BioSystems: KEGG	5.544e-08	6.531e-07

## Sheet: Sheet4
CLUSTER 3	Ubiquitin mediated proteolysis
	Name	Source	p-value	FDR B&H
1	CLEC7A (Dectin-1) signalling	BioSystems: REACTOME	5.585e-22	6.579e-19
2	Ubiquitin mediated proteolysis	BioSystems: KEGG	2.995e-19	1.764e-15
3	C-type lectin receptors (CLRs)	BioSystems: REACTOME	1.359e-18	5.338e-14
4	FCERI mediated NF-kB activation	BioSystems: REACTOME	1.27e-17	3.739e-14
5	Downstream TCR signallin	BioSystems: REACTOME	2.578e-16	5.106e-13
6	Activation of NF-kB in B cells	BioSystems: REACTOME	2.601e-16	5.106e-13
7	Class I MHC mediated antigen processing & presentation	BioSystems: REACTOME	6.281e-15	9.533e-12
8	TCR signalling	BioSystems: REACTOME	6.487e-15	9.533e-12
9	Adaptive immune system	BioSystems: REACTOME	3.308e-14	3.956e-11
10	Activated TLR4 signalling	BioSystems: REACTOME	3.358e-14	3.956e-11
11	TRIF-mediated TLR3/TLR4 cascade	BioSystems: REACTOME	6.065e-14	5.496e-11
12	Toll like receptor 3 (TLR3) cascade	BioSystems: REACTOME	6.065e-14	5.496e-11
13	MyD88-independent TLR3/TLR4 cascade	BioSystems: REACTOME	6.065e-14	5.496e-11
14	FC epsilon receptor (FCERI) signalling	BioSystems: REACTOME	7.424e-14	6.247e-11
15	Toll like receptor 4 (TLR4) cascade	BioSystems: REACTOME	1.458e-13	1.145e-11
16	Signalling by the B cell receptor (BCR)	BioSystems: REACTOME	2.685e-13	1.977e-10
17	NF-kB signalling pathway	MSigDB C2 BIOCARTA (v5.1)	6.505e-13	4.507e-10
18	IKK complex recruitment mediated by RIP1	BioSystems: REACTOME	1.032e-12	6.753e-10
19	Acetylation and deacetylation of RelA in the nucleus	MSigDB C2 BIOCARTA (v5.1)	1.128e-12	6.993e-10
20	Epstein-Barr virus infection	BioSystems: KEGG	2.137e-12	1.259e-10
21	RIG-I/MDA5 mediated induction of IFN-alpha/beta pathways	BioSystems: REACTOME	2.353e-12	1.32e-09
22	TNFR2 non-canonical NF-kB pathway	BioSystems: REACTOME	3.051e-12	1.591e-09
23	Toll-like receptors cascades	BioSystems: REACTOME	3.107e-12	1.591e-09
24	TNFR2 signalling pathway	MSigDB C2 BIOCARTA (v5.1)	3.77e-12	1.85e-09
25	Antigen processing: ubiquitination & proteasome degradation	BioSystems: REACTOME	6.449e-12	3.039e-09
26	Tumor necrosis factor mediated signalling	Pathway Ontology	7.386e-12	3.304e-09
27	Tumor necrosis factor pathway	MSigDB C2 BIOCARTA (v5.1)	7.572e-12	3.304e-09
28	TNF receptor signalling	BioSystems: Pathway interaction diseases	7.577e-11	6.446e-09
29	Nuclear factor Kappa B signalling	Pathway Ontology	1.587e-11	6.446e-09
30	Downstream signalling events of B cell receptor (BCR)	BioSystems: REACTOME	1.67e-11	6.559e-09
31	Signalling by interleukins	BioSystems: REACTOME	1.843e-11	7.002e-09
32	Interleukin-1 signalling	BioSystems: REACTOME	2.547e-11	9.374e-09
33	NIK-> non-canonical NF-kB signalling	BioSystems: REACTOME	2.626e-11	9.374e-09
34	Deubiquitination	BioSystems: REACTOME	2.741e-11	9.498e-09

## Sheet: Sheet5
CLUSTER 4	Mitochondrial translation initiation
	Name	Source	p-value	FDR B&H
1	Mitochondrial translation termination	BioSystems: REACTOME	6.402e-48	3.118e-47
2	Mitochondrial translation initiation	BioSystems: REACTOME	6.402e-48	3.118e-47
3	Mitochondrial translation elongation	BioSystems: REACTOME	8.503e-48	3.118e-47
4	Mitochondrial translation	BioSystems: REACTOME	4.339e-47	1.193e-46
5	Organelle biogenesis and maintenance	BioSystems: REACTOME	5.543e-37	1.219e-36
6	Ribosome	BioSystems: KEGG	8.606e-16	1.578e-15

## Sheet: Sheet6
CLUSTER 5	Other semaphorin interactions
	Name	Source	p-value	FDR B&H
1	Other semaphorin interactions	BioSystems: REACTOME	3.014e-09	2.411e-08
2	Semaphorin interactions	BioSystems: REACTOME	1.559e-07	6.234e-07
3	Genes encoding proteins affiliated structurally or functionally to extracellular matrix proteins	MSigDB C2 BIOCARTA (v5.1)	2.546e-06	6.79e-06
4	Axon guidance	BioSystems: REACTOME	8.765e-05	0.0001753
5	Ensemble of genes encoding ECM-associated proteins including ECM affiliated proteins, ECM regulators and secreted factors	MSigDB C2 BIOCARTA (v5.1)	0.0002204	0.0003527
6	Ensemble of genes encoding ECM and ECM associated proteins	MSigDB C2 BIOCARTA (v5.1)	0.0005614	0.0006529
7	Axon guidance	BioSystems: KEGG	0.0005839	0.0006529
8	Developmental biology	BioSystems: REACTOME	0.0006529	0.0006529

## Sheet: Sheet7
DNA repair genes
Gene ID	Symbol	Name
1025	CDK9	cyclin dependent kinase 9
1032	CDKN2D	cyclin dependent kinase inhibitor 2D
11277	TREX1	three prime repair exonuclease 1
9232	PTTG1	pituitary tumor-transforming 1
8208	CHAF1B	chromatin assembly factor 1 subunit B
2067	ERCC1	ERCC excision repair 1, endonuclease non-catalytic subunit
11284	PNKP	polynucleotide kinase 3'-phosphatase
2068	ERCC2	ERCC excision repair 2, TFIIH core complex helicase subunit
55317	AP5S1	adaptor related protein complex 5 sigma 1 subunit
2070	EYA4	EYA transcriptional coactivator and phosphatase 4
85015	USP45	ubiquitin specific peptidase 45
83990	BRIP1	BRCA1 interacting protein C-terminal helicase 1
2071	ERCC3	ERCC excision repair 3, TFIIH core complex helicase subunit
2072	ERCC4	ERCC excision repair 4, endonuclease catalytic subunit
25	ABL1	ABL proto-oncogene 1, non-receptor tyrosine kinase
2073	ERCC5	ERCC excision repair 5, endonuclease
2074	ERCC6	ERCC excision repair 6, chromatin remodeling factor
165918	RNF168	ring finger protein 168
1054	CEBPG	CCAAT/enhancer binding protein gamma
9246	UBE2L6	ubiquitin conjugating enzyme E2 L6
23583	SMUG1	single-strand-selective monofunctional uracil-DNA glycosylase 1
10273	STUB1	STIP1 homology and U-box containing protein 1
79913	ACTR5	ARP5 actin-related protein 5 homolog
252969	NEIL2	nei like DNA glycosylase 2
55339	WDR33	WD repeat domain 33
199720	GGN	gametogenetin
6188	RPS3	ribosomal protein S3
1069	CETN2	centrin 2
8243	SMC1A	structural maintenance of chromosomes 1A
100133315	LOC100133315	transient receptor potential cation channel, subfamily C, member 2-like
4157	MC1R	melanocortin 1 receptor
10309	CCNO	cyclin O
3146	HMGB1	high mobility group box 1
3148	HMGB2	high mobility group box 2
3150	HMGN1	high mobility group nucleosome binding domain 1
86	ACTL6A	actin like 6A
151636	DTX3L	deltex E3 ubiquitin ligase 3L
1111	CHEK1	checkpoint kinase 1
3159	HMGA1	high mobility group AT-hook 1
6233	RPS27A	ribosomal protein S27a
107161145	PMS2P11	PMS1 homolog 2, mismatch repair system component pseudogene 11
2138	EYA1	EYA transcriptional coactivator and phosphatase 1
2139	EYA2	EYA transcriptional coactivator and phosphatase 2
2140	EYA3	EYA transcriptional coactivator and phosphatase 3
8290	HIST3H3	histone cluster 3 H3
8294	HIST1H4I	histone cluster 1 H4 family member i
9318	COPS2	COP9 signalosome subunit 2
8295	TRRAP	transformation/transcription domain associated protein
148581	UBE2U	ubiquitin conjugating enzyme E2 U (putative)
9319	TRIP13	thyroid hormone receptor interactor 13
9320	TRIP12	thyroid hormone receptor interactor 12
1137	CHRNA4	cholinergic receptor nicotinic alpha 4 subunit
84083	ZRANB3	zinc finger RANBP2-type containing 3
54386	TERF2IP	TERF2 interacting protein
57461	ISY1	ISY1 splicing factor homolog
8313	AXIN2	axin 2
7291	TWIST1	twist family bHLH transcription factor 1
126074	SWSAP1	SWIM-type zinc finger 7 associated protein 1
58493	INIP	INTS3 and NABP interacting protein
4221	MEN1	menin 1
8317	CDC7	cell division cycle 7
8318	CDC45	cell division cycle 45
2175	FANCA	Fanconi anemia complementation group A
2176	FANCC	Fanconi anemia complementation group C
2177	FANCD2	Fanconi anemia complementation group D2
2178	FANCE	Fanconi anemia complementation group E
1161	ERCC8	ERCC excision repair 8, CSA ubiquitin ligase complex subunit
2187	FANCB	Fanconi anemia complementation group B
80010	RMI1	RecQ mediated genome instability 1
2188	FANCF	Fanconi anemia complementation group F
2189	FANCG	Fanconi anemia complementation group G
142	PARP1	poly(ADP-ribose) polymerase 1
7311	UBA52	ubiquitin A-52 residue ribosomal protein fusion product 1
143	PARP4	poly(ADP-ribose) polymerase family member 4
51343	FZR1	fizzy and cell division cycle 20 related 1
7314	UBB	ubiquitin B
51347	TAOK3	TAO kinase 3
29844	TFPT	TCF3 fusion partner
7316	UBC	ubiquitin C
7318	UBA7	ubiquitin like modifier activating enzyme 7
7319	UBE2A	ubiquitin conjugating enzyme E2 A
7320	UBE2B	ubiquitin conjugating enzyme E2 B
7323	UBE2D3	ubiquitin conjugating enzyme E2 D3
4255	MGMT	O-6-methylguanine-DNA methyltransferase
84126	ATRIP	ATR interacting protein
7329	UBE2I	ubiquitin conjugating enzyme E2 I
79008	SLX1B	SLX1 homolog B, structure-specific endonuclease subunit
7334	UBE2N	ubiquitin conjugating enzyme E2 N
51366	UBR5	ubiquitin protein ligase E3 component n-recognin 5
8359	HIST1H4A	histone cluster 1 H4 family member a
7335	UBE2V1	ubiquitin conjugating enzyme E2 V1
8360	HIST1H4D	histone cluster 1 H4 family member d
7336	UBE2V2	ubiquitin conjugating enzyme E2 V2
8361	HIST1H4F	histone cluster 1 H4 family member f
8362	HIST1H4K	histone cluster 1 H4 family member k
8363	HIST1H4J	histone cluster 1 H4 family member j
8364	HIST1H4C	histone cluster 1 H4 family member c
8365	HIST1H4H	histone cluster 1 H4 family member h
7341	SUMO1	small ubiquitin-like modifier 1
8366	HIST1H4B	histone cluster 1 H4 family member b
84142	FAM175A	family with sequence similarity 175 member A
8367	HIST1H4E	histone cluster 1 H4 family member e
8368	HIST1H4L	histone cluster 1 H4 family member l
51377	UCHL5	ubiquitin C-terminal hydrolase L5
8370	HIST2H4A	histone cluster 2 H4 family member a
9400	RECQL5	RecQ like helicase 5
7353	UFD1L	ubiquitin fusion degradation 1 like (yeast)
9401	RECQL4	RecQ like helicase 4
79035	NABP2	nucleic acid binding protein 2
25788	RAD54B	RAD54 homolog B (S. cerevisiae)
2237	FEN1	flap structure-specific endonuclease 1
4287	ATXN3	ataxin 3
10432	RBM14	RNA binding motif protein 14
257218	SHPRH	SNF2 histone linker PHD RING helicase
64708	COPS7B	COP9 signalosome subunit 7B
4292	MLH1	mutL homolog 1
84164	ASCC2	activating signal cointegrator 1 complex subunit 2
404672	GTF2H5	general transcription factor IIH subunit 5
10445	MCRS1	microspherule protein 1
7374	UNG	uracil DNA glycosylase
57551	TAOK1	TAO kinase 1
2255	FGF10	fibroblast growth factor 10
259282	BOD1L1	biorientation of chromosomes in cell division 1 like 1
10450	PPIE	peptidylprolyl isomerase E
10459	MAD2L2	MAD2 mitotic arrest deficient-like 2 (yeast)
353497	POLN	DNA polymerase nu
79068	FTO	FTO, alpha-ketoglutarate dependent dioxygenase
10463	SLC30A9	solute carrier family 30 member 9
125150	ZSWIM7	zinc finger SWIM-type containing 7
51426	POLK	DNA polymerase kappa
7398	USP1	ubiquitin specific peptidase 1
3303	HSPA1A	heat shock protein family A (Hsp70) member 1A
3304	HSPA1B	heat shock protein family A (Hsp70) member 1B
4331	MNAT1	MNAT1, CDK activating kinase assembly factor
7405	UVRAG	UV radiation resistance associated
29935	RPA4	replication protein A4
25842	ASF1A	anti-silencing function 1A histone chaperone
51444	RNF138	ring finger protein 138
8438	RAD54L	RAD54-like (S. cerevisiae)
80119	PIF1	PIF1 5'-to-3' DNA helicase
201973	PRIMPOL	primase and DNA directed polymerase
7415	VCP	valosin containing protein
5371	PML	promyelocytic leukemia
4350	MPG	N-methylpurine DNA glycosylase
283899	INO80E	INO80 complex subunit E
51455	REV1	REV1, DNA directed polymerase
57599	WDR48	WD repeat domain 48
2305	FOXM1	forkhead box M1
5378	PMS1	PMS1 homolog 1, mismatch repair system component
8450	CUL4B	cullin 4B
5379	PMS2P1	PMS1 homolog 2, mismatch repair system component pseudogene 1
8451	CUL4A	cullin 4A
5383	PMS2P5	PMS1 homolog 2, mismatch repair system component pseudogene 5
4361	MRE11	MRE11 homolog, double strand break repair nuclease
5387	PMS2P3	PMS1 homolog 2, mismatch repair system component pseudogene 3
90381	TICRR	TOPBP1 interacting checkpoint and replication regulator
730394	GTF2H2C_2	GTF2H2 family member C, copy 2
254225	RNF169	ring finger protein 169
6419	SETMAR	SET domain and mariner transposase fusion gene
8467	SMARCA5	SWI/SNF related, matrix associated, actin dependent regulator of chromatin, subfamily a, member 5
5395	PMS2	PMS1 homolog 2, mismatch repair system component
22803	XRN2	5'-3' exoribonuclease 2
64789	EXO5	exonuclease 5
6421	SFPQ	splicing factor proline and glutamine rich
10519	CIB1	calcium and integrin binding 1
91419	ATP23	ATP23 metallopeptidase and ATP synthase assembly factor homolog
84250	SLF1	SMC5-SMC6 complex localization factor 1
10524	KAT5	lysine acetyltransferase 5
728340	GTF2H2C	GTF2H2 family member C
135458	HUS1B	HUS1 checkpoint clamp component B
493861	EID3	EP300 interacting inhibitor of differentiation 3
3364	HUS1	HUS1 checkpoint clamp component
10535	RNASEH2A	ribonuclease H2 subunit A
25898	RCHY1	ring finger and CHY zinc finger domain containing 1
7468	NSD2	nuclear receptor binding SET domain protein 2
84268	RPAIN	RPA interacting protein
57646	USP28	ubiquitin specific peptidase 28
5422	POLA1	DNA polymerase alpha 1, catalytic subunit
5423	POLB	DNA polymerase beta
5424	POLD1	DNA polymerase delta 1, catalytic subunit
5425	POLD2	DNA polymerase delta 2, accessory subunit
9521	EEF1E1	eukaryotic translation elongation factor 1 epsilon 1
5426	POLE	DNA polymerase epsilon, catalytic subunit
91442	FAAP24	Fanconi anemia core complex associated protein 24
5427	POLE2	DNA polymerase epsilon 2, accessory subunit
5428	POLG	DNA polymerase gamma, catalytic subunit
50484	RRM2B	ribonucleotide reductase regulatory TP53 inducible subunit M2B
5429	POLH	DNA polymerase eta
199990	FAAP20	Fanconi anemia core complex associated protein 20
57654	UVSSA	UV stimulated scaffold protein A
5430	POLR2A	RNA polymerase II subunit A
5431	POLR2B	RNA polymerase II subunit B
5432	POLR2C	RNA polymerase II subunit C
5433	POLR2D	RNA polymerase II subunit D
8505	PARG	poly(ADP-ribose) glycohydrolase
51514	DTL	denticleless E3 ubiquitin protein ligase homolog
5434	POLR2E	RNA polymerase II subunit E
5435	POLR2F	RNA polymerase II subunit F
55611	OTUB1	OTU deubiquitinase, ubiquitin aldehyde binding 1
5436	POLR2G	RNA polymerase II subunit G
116028	RMI2	RecQ mediated genome instability 2
5437	POLR2H	RNA polymerase II subunit H
28990	ASTE1	asteroid homolog 1 (Drosophila)
7486	WRN	Werner syndrome RecQ like helicase
401720	FIGNL2	fidgetin like 2
5438	POLR2I	RNA polymerase II subunit I
5439	POLR2J	RNA polymerase II subunit J
5440	POLR2K	RNA polymerase II subunit K
554313	HIST2H4B	histone cluster 2 H4 family member b
5441	POLR2L	RNA polymerase II subunit L
322	APBB1	amyloid beta precursor protein binding family B member 1
80198	MUS81	MUS81 structure-specific endonuclease subunit
56647	BCCIP	BRCA2 and CDKN1A interacting protein
328	APEX1	apurinic/apyrimidinic endodeoxyribonuclease 1
84296	GINS4	GINS complex subunit 4
144715	RAD9B	RAD9 checkpoint clamp component B
50511	SYCP3	synaptonemal complex protein 3
79184	BRCC3	BRCA1/BRCA2-containing complex subunit 3
7507	XPA	XPA, DNA damage recognition and repair factor
4436	MSH2	mutS homolog 2
7508	XPC	XPC complex subunit, DNA damage recognition and repair factor
8533	COPS3	COP9 signalosome subunit 3
4437	MSH3	mutS homolog 3
9557	CHD1L	chromodomain helicase DNA binding protein 1 like
4438	MSH4	mutS homolog 4
4439	MSH5	mutS homolog 5
54617	INO80	INO80 complex subunit
64858	DCLRE1B	DNA cross-link repair 1B
64859	NABP1	nucleic acid binding protein 1
7515	XRCC1	X-ray repair cross complementing 1
51548	SIRT6	sirtuin 6
7516	XRCC2	X-ray repair cross complementing 2
7517	XRCC3	X-ray repair cross complementing 3
51550	CINP	cyclin dependent kinase 2 interacting protein
7518	XRCC4	X-ray repair cross complementing 4
7520	XRCC5	X-ray repair cross complementing 5
57697	FANCM	Fanconi anemia complementation group M
286053	NSMCE2	NSE2/MMS21 homolog, SMC5-SMC6 complex SUMO ligase
80233	FAAP100	Fanconi anemia core complex associated protein 100
7528	YY1	YY1 transcription factor
9577	BRE	brain and reproductive organ-expressed (TNFRSF1A modulator)
22890	ZBTB1	zinc finger and BTB domain containing 1
8555	CDC14B	cell division cycle 14B
51567	TDP2	tyrosyl-DNA phosphodiesterase 2
22897	CEP164	centrosomal protein 164
55666	NPLOC4	NPL4 homolog, ubiquitin recognition factor
22909	FAN1	FANCD2 and FANCI associated nuclease 1
1408	CRY2	cryptochrome circadian clock 2
25988	HINFP	histone H4 transcription factor
51588	PIAS4	protein inhibitor of activated STAT 4
10635	RAD51AP1	RAD51 associated protein 1
55693	KDM4D	lysine demethylase 4D
29072	SETD2	SET domain containing 2
131474	CHCHD4	coiled-coil-helix-coiled-coil-helix domain containing 4
27030	MLH3	mutL homolog 3
27033	ZBTB32	zinc finger and BTB domain containing 32
5531	PPP4C	protein phosphatase 4 catalytic subunit
102800317	LOC400927-CSNK1E	LOC400927-CSNK1E readthrough
29086	BABAM1	BRISC and BRCA1 A complex member 1
8607	RUVBL1	RuvB like AAA ATPase 1
22944	KIN	Kin17 DNA and RNA binding protein
5536	PPP5C	protein phosphatase 5 catalytic subunit
29089	UBE2T	ubiquitin conjugating enzyme E2 T
147872	CCDC155	coiled-coil domain containing 155
9636	ISG15	ISG15 ubiquitin-like modifier
55719	SLF2	SMC5-SMC6 complex localization factor 2
4521	NUDT1	nudix hydrolase 1
9643	MORF4L2	mortality factor 4 like 2
2475	MTOR	mechanistic target of rapamycin
1453	CSNK1D	casein kinase 1 delta
1454	CSNK1E	casein kinase 1 epsilon
151987	PPP4R2	protein phosphatase 4 regulatory subunit 2
3508	IGHMBP2	immunoglobulin mu binding protein 2
9656	MDC1	mediator of DNA damage checkpoint 1
254394	MCM9	minichromosome maintenance 9 homologous recombination repair factor
22976	PAXIP1	PAX interacting protein 1
9665	KIAA0430	KIAA0430
140739	UBE2F	ubiquitin conjugating enzyme E2 F (putative)
6596	HLTF	helicase like transcription factor
6598	SMARCB1	SWI/SNF related, matrix associated, actin dependent regulator of chromatin, subfamily b, member 1
29128	UHRF1	ubiquitin like with PHD and ring finger domains 1
51659	GINS2	GINS complex subunit 2
57804	POLD4	DNA polymerase delta 4, accessory subunit
5582	PRKCG	protein kinase C gamma
22992	KDM2A	lysine demethylase 2A
91603	ZNF830	zinc finger protein 830
6612	SUMO3	small ubiquitin-like modifier 3
6613	SUMO2	small ubiquitin-like modifier 2
5591	PRKDC	protein kinase, DNA-activated, catalytic polypeptide
472	ATM	ATM serine/threonine kinase
10714	POLD3	DNA polymerase delta 3, accessory subunit
63967	CLSPN	claspin
55775	TDP1	tyrosyl-DNA phosphodiesterase 1
10721	POLQ	DNA polymerase theta
284131	ENDOV	endonuclease V
113130	CDCA5	cell division cycle associated 5
63979	FIGNL1	fidgetin like 1
348654	GEN1	GEN1, Holliday junction 5' flap endonuclease
84464	SLX4	SLX4 structure-specific endonuclease subunit
2547	XRCC6	X-ray repair cross complementing 6
4595	MUTYH	mutY DNA glycosylase
23028	KDM1A	lysine demethylase 1A
9716	AQR	aquarius intron-binding spliceosomal factor
83444	INO80B	INO80 complex subunit B
92667	MGME1	mitochondrial genome maintenance exonuclease 1
54778	RNF111	ring finger protein 111
54780	NSMCE4A	NSE4 homolog A, SMC5-SMC6 complex component
51720	UIMC1	ubiquitin interaction motif containing 1
23049	SMG1	SMG1, nonsense mediated mRNA decay associated PI3K related kinase
26122	EPC2	enhancer of polycomb homolog 2
146956	EME1	essential meiotic structure-specific endonuclease 1
23054	NCOA6	nuclear receptor coactivator 6
56852	RAD18	RAD18, E3 ubiquitin protein ligase
23064	SETX	senataxin
7706	TRIM25	tripartite motif containing 25
545	ATR	ATR serine/threonine kinase
546	ATRX	ATRX, chromatin remodeler
84515	MCM8	minichromosome maintenance 8 homologous recombination repair factor
125476	INO80C	INO80 complex subunit C
201254	CENPX	centromere protein X
51750	RTEL1	regulator of telomere elongation helicase 1
9768	PCLAF	PCNA clamp associated factor
286257	C9orf142	chromosome 9 open reading frame 142
54840	APTX	aprataxin
571	BACH1	BTB domain and CNC homolog 1
56897	WRNIP1	Werner helicase interacting protein 1
254528	MEIOB	meiosis specific with OB domains
580	BARD1	BRCA1 associated RING domain 1
642636	RAD21L1	RAD21 cohesin complex component like 1
4683	NBN	nibrin
24144	TFIP11	tuftelin interacting protein 11
56916	SMARCAD1	SWI/SNF-related, matrix-associated actin-dependent regulator of chromatin, subfamily a, containing DEAD/H box 1
79447	PAGR1	PAXIP1 associated glutamate rich protein 1
6749	SSRP1	structure specific recognition protein 1
23137	SMC5	structural maintenance of chromosomes 5
119392	SFR1	SWI5 dependent homologous recombination repair protein 1
65123	INTS3	integrator complex subunit 3
10856	RUVBL2	RuvB like AAA ATPase 2
1642	DDB1	damage specific DNA binding protein 1
54891	INO80D	INO80 complex subunit D
1643	DDB2	damage specific DNA binding protein 2
1647	GADD45A	growth arrest and DNA damage inducible alpha
133746	JMY	junction mediating and regulatory protein, p53 cofactor
56946	EMSY	EMSY, BRCA2 interacting transcriptional repressor
56949	XAB2	XPA binding protein 2
1653	DDX1	DEAD-box helicase 1
55929	DMAP1	DNA methyltransferase 1 associated protein 1
92797	HELB	DNA helicase B
50813	COPS7A	COP9 signalosome subunit 7A
641	BLM	Bloom syndrome RecQ like helicase
8846	ALKBH1	alkB homolog 1, histone H2A dioxygenase
92815	HIST3H2A	histone cluster 3 H2A
54929	TMEM161A	transmembrane protein 161A
7832	BTG2	BTG anti-proliferation factor 2
26270	FBXO6	F-box protein 6
23198	PSME4	proteasome activator subunit 4
672	BRCA1	BRCA1, DNA repair associated
121504	HIST4H4	histone cluster 4 H4
675	BRCA2	BRCA2, DNA repair associated
27301	APEX2	apurinic/apyrimidinic endodeoxyribonuclease 2
8870	IER3	immediate early response 3
10920	COPS8	COP9 signalosome subunit 8
5810	RAD1	RAD1 checkpoint DNA exonuclease
9907	AP5Z1	adaptor related protein complex 5 zeta 1 subunit
10933	MORF4L1	mortality factor 4 like 1
4796	TONSL	tonsoku-like, DNA repair protein
4798	NFRKB	nuclear factor related to kappaB binding protein
6847	SYCP1	synaptonemal complex protein 1
7874	USP7	ubiquitin specific peptidase 7
27339	PRPF19	pre-mRNA processing factor 19
27343	POLL	DNA polymerase lambda
9937	DCLRE1A	DNA cross-link repair 1A
64210	MMS19	MMS19 homolog, cytosolic iron-sulfur assembly component
83666	PARP9	poly(ADP-ribose) polymerase family member 9
84690	SPATA22	spermatogenesis associated 22
8924	HERC2	HECT and RLD domain containing E3 ubiquitin protein ligase 2
10973	ASCC3	activating signal cointegrator 1 complex subunit 3
197342	EME2	essential meiotic structure-specific endonuclease subunit 2
55010	PARPBP	PARP1 binding protein
8930	MBD4	methyl-CpG binding domain 4, DNA glycosylase
91875	TTC5	tetratricopeptide repeat domain 5
1763	DNA2	DNA replication helicase/nuclease 2
10980	COPS6	COP9 signalosome subunit 6
9960	USP3	ubiquitin specific peptidase 3
7913	DEK	DEK proto-oncogene
4841	NONO	non-POU domain containing, octamer-binding
10987	COPS5	COP9 signalosome subunit 5
83695	RHNO1	RAD9-HUS1-RAD1 interacting nuclear orphan 1
55031	USP47	ubiquitin specific peptidase 47
548593	SLX1A	SLX1 homolog A, structure-specific endonuclease subunit
197370	NSMCE1	NSE1 homolog, SMC5-SMC6 complex component
9978	RBX1	ring-box 1
3835	KIF22	kinesin family member 22
5883	RAD9A	RAD9 checkpoint clamp component A
5884	RAD17	RAD17 checkpoint clamp loader component
4860	PNP	purine nucleoside phosphorylase
5885	RAD21	RAD21 cohesin complex component
5886	RAD23A	RAD23 homolog A, nucleotide excision repair protein
4862	NPAS2	neuronal PAS domain protein 2
5887	RAD23B	RAD23 homolog B, nucleotide excision repair protein
5888	RAD51	RAD51 recombinase
5889	RAD51C	RAD51 paralog C
9985	REC8	REC8 meiotic recombination protein
5890	RAD51B	RAD51 paralog B
5892	RAD51D	RAD51 paralog D
5893	RAD52	RAD52 homolog, DNA repair protein
4869	NPM1	nucleophosmin
6917	TCEA1	transcription elongation factor A1
57103	TIGAR	TP53 induced glycolysis regulatory phosphatase
389898	UBE2NL	ubiquitin conjugating enzyme E2 N like (gene/pseudogene)
253714	MMS22L	MMS22 like, DNA repair protein
93973	ACTR8	ARP8 actin-related protein 8 homolog
131870	NUDT16	nudix hydrolase 16
11044	PAPD7	poly(A) RNA polymerase D7, non-canonical
27434	POLM	DNA polymerase mu
7979	SEM1	SEM1, 26S proteasome complex subunit
121642	ALKBH2	alkB homolog 2, alpha-ketoglutarate dependent dioxygenase
79661	NEIL1	nei like DNA glycosylase 1
5932	RBBP8	RB binding protein 8, endonuclease
4913	NTHL1	nth like DNA glycosylase 1
10036	CHAF1A	chromatin assembly factor 1 subunit A
10038	PARP2	poly(ADP-ribose) polymerase 2
10039	PARP3	poly(ADP-ribose) polymerase family member 3
2873	GPS1	G protein pathway suppressor 1
79677	SMC6	structural maintenance of chromosomes 6
51008	ASCC1	activating signal cointegrator 1 complex subunit 1
11073	TOPBP1	topoisomerase (DNA) II binding protein 1
9025	RNF8	ring finger protein 8
124739	USP43	ubiquitin specific peptidase 43
9031	BAZ1B	bromodomain adjacent to zinc finger domain 1B
5965	RECQL	RecQ like helicase
55120	FANCL	Fanconi anemia complementation group L
378708	CENPS	centromere protein S
6996	TDG	thymine DNA glycosylase
5976	UPF1	UPF1, RNA helicase and ATPase
56154	TEX15	testis expressed 15, meiosis and synapsis associated
10075	HUWE1	HECT, UBA and WWE domain containing 1, E3 ubiquitin protein ligase
5980	REV3L	REV3 like, DNA directed polymerase zeta catalytic subunit
5981	RFC1	replication factor C subunit 1
56158	TEX12	testis expressed 12
5982	RFC2	replication factor C subunit 2
5983	RFC3	replication factor C subunit 3
5984	RFC4	replication factor C subunit 4
56160	NSMCE3	NSE3 homolog, SMC5-SMC6 complex component
5985	RFC5	replication factor C subunit 5
55137	FIGN	fidgetin, microtubule severing factor
7014	TERF2	telomeric repeat binding factor 2
113510	HELQ	helicase, POLQ-like
4968	OGG1	8-oxoguanine DNA glycosylase
441194	PMS2CL	PMS2 C-terminal like pseudogene
200558	APLF	aprataxin and PNKP like factor
100526739	APITD1-CORT	APITD1-CORT readthrough
79728	PALB2	partner and localizer of BRCA2
23411	SIRT1	sirtuin 1
55159	RFWD3	ring finger and WD repeat domain 3
51065	RPS27L	ribosomal protein S27 like
10111	RAD50	RAD50 double strand break repair protein
157570	ESCO2	establishment of sister chromatid cohesion N-acetyltransferase 2
55170	PRMT6	protein arginine methyltransferase 6
902	CCNH	cyclin H
11144	DMC1	DNA meiotic recombinase 1
3978	LIG1	DNA ligase 1
2956	MSH6	mutS homolog 6
3980	LIG3	DNA ligase 3
9100	USP10	ubiquitin specific peptidase 10
3981	LIG4	DNA ligase 4
55183	RIF1	replication timing regulatory factor 1
2965	GTF2H1	general transcription factor IIH subunit 1
2966	GTF2H2	general transcription factor IIH subunit 2
2967	GTF2H3	general transcription factor IIH subunit 3
2968	GTF2H4	general transcription factor IIH subunit 4
9112	MTA1	metastasis associated 1
8091	HMGA2	high mobility group AT-hook 2
84893	FBXO18	F-box protein, helicase, 18
220064	ORAOV1	oral cancer overexpressed 1
1956	EGFR	epidermal growth factor receptor
64421	DCLRE1C	DNA cross-link repair 1C
9126	SMC3	structural maintenance of chromosomes 3
10155	TRIM28	tripartite motif containing 28
55215	FANCI	Fanconi anemia complementation group I
55218	EXD2	exonuclease 3'-5' domain containing 2
80820	EEPD1	endonuclease/exonuclease/phosphatase family domain containing 1
11198	SUPT16H	SPT16 homolog, facilitates chromatin remodeling subunit
11200	CHEK2	checkpoint kinase 2
375748	ERCC6L2	ERCC excision repair 6 like 2
11201	POLI	DNA polymerase iota
51138	COPS4	COP9 signalosome subunit 4
221120	ALKBH3	alkB homolog 3, alpha-ketoglutaratedependent dioxygenase
9156	EXO1	exonuclease 1
3014	H2AFX	H2A histone family member X
375757	SWI5	SWI5 homologous recombination repair protein
84939	MUM1	melanoma associated antigen (mutated) 1
55247	NEIL3	nei like DNA glycosylase 3
23503	ZFYVE26	zinc finger FYVE-type containing 26
11219	TREX2	three prime repair exonuclease 2
983	CDK1	cyclin dependent kinase 1
23514	SPIDR	scaffolding protein involved in DNA repair
988	CDC5L	cell division cycle 5 like
83932	SPRTN	SprT-like N-terminal domain
11232	POLG2	DNA polymerase gamma 2, accessory subunit
79840	NHEJ1	non-homologous end joining factor 1
7141	TNP1	transition protein 1
6117	RPA1	replication protein A1
10213	PSMD14	proteasome 26S subunit, non-ATPase 14
6118	RPA2	replication protein A2
6119	RPA3	replication protein A3
2033	EP300	E1A binding protein p300
7156	TOP3A	topoisomerase (DNA) III alpha
55284	UBE2W	ubiquitin conjugating enzyme E2 W
57332	CBX8	chromobox 8
7157	TP53	tumor protein p53
7158	TP53BP1	tumor protein p53 binding protein 1
5111	PCNA	proliferating cell nuclear antigen
1017	CDK2	cyclin dependent kinase 2
7161	TP73	tumor protein p73
1022	CDK7	cyclin dependent kinase 7
