# Supplementary material for: Map of synthetic rescue interactions for the Fanconi anemia DNA repair pathway identifies USP48
Source: Nat Commun. 2018 Jun 11;9:2280. doi: 10.1038/s41467-018-04649-z (PMC5996029; doi:10.1038/s41467-018-04649-z)
Supplement: Supplementary file 5 — Supplementary Data 2 [file 41467_2018_4649_MOESM5_ESM.xlsx]

## Sheet: Sheet1
Background mutation	gsymbol_x	group_size_x	total_size_minus_group_size_x	group_size_y	total_size_minus_group_size_y	pvalue	fdr		Legend
FANCA	ACACA	26	19436	1278	2273225	9.69e-05	0.0201604		group_size_x	Number of insertions mapped in specific gene in FA-background screen
FANCA	ADAMTSL2	3	19459	11	2274492	0.000207211	0.0320086		total_size_minus_group_size_x	Number of insertions mapped in all the rest of the genes in FA-background screen
FANCA	ADNP	16	19446	185	2274318	3e-11	5.37e-08		group_size_y	Number of insertions mapped in specific gene in WT screen
FANCA	ATP8A2	29	19433	1546	2272957	0.000151086	0.0281555		total_size_minus_group_size_y	Number of insertions mapped in all the rest of the genes in WT screen
FANCA	BCL2L1	9	19453	223	2274280	0.000191864	0.0320086
FANCA	BCL2L2-PABPN1	9	19453	159	2274344	1.6e-05	0.00461938
FANCA	CARM1	18	19444	511	2273992	1.05e-06	0.000523447
FANCA	CNOT2	7	19455	91	2274412	2.23e-05	0.00593846
FANCA	CRADD	25	19437	1260	2273243	0.000178125	0.0318665
FANCA	DET1	16	19446	334	2274169	8.55e-08	6.96e-05
FANCA	DMD	1	19461	1345	2273158	0.000265129	0.0373778
FANCA	ENPP7P4	8	19454	47	2274456	2.29e-08	2.56e-05
FANCA	FAM78A	15	19447	372	2274131	1.68e-06	0.000791615
FANCA	FSBP	8	19454	188	2274315	0.00030618	0.0396924
FANCA	ICT1	5	19457	58	2274445	0.000205144	0.0320086
FANCA	IL1RAPL1	18	19444	4565	2269938	0.000267432	0.0373778
FANCA	KCND2	12	19450	400	2274103	0.000262766	0.0373778
FANCA	LAMTOR1	30	19432	36	2274467	2.89e-44	1.29e-40
FANCA	LAMTOR2	8	19454	16	2274487	1.75e-11	3.91e-08
FANCA	LAMTOR5	15	19447	57	2274446	6.2e-17	1.85e-13
FANCA	MMP24	15	19447	472	2274031	2.55e-05	0.00651896
FANCA	MRPL12	5	19457	68	2274435	0.00040875	0.0500859
FANCA	MRPL18	9	19453	100	2274403	4.52e-07	0.000252596
FANCA	MRPS28	13	19449	406	2274097	7.99e-05	0.0187971
FANCA	MYO10	36	19426	2117	2272386	0.000211369	0.0320086
FANCA	NLGN1	6	19456	2943	2271560	1.19e-05	0.00354014
FANCA	NMT1	11	19451	317	2274186	0.000141043	0.0268446
FANCA	NQO1	50	19412	196	2274307	2.71e-52	2.43e-48
FANCA	OMG	11	19451	300	2274203	8.86e-05	0.0196587
FANCA	PABPN1	4	19458	34	2274469	0.000303637	0.0396924
FANCA	PARK2	10	19452	4059	2270444	1.92e-06	0.000859558
FANCA	PPP1R10	7	19455	73	2274430	5.84e-06	0.00209053
FANCA	PRNP	5	19457	51	2274452	0.000117094	0.0238046
FANCA	RPL30	6	19456	28	2274475	4.09e-07	0.000252596
FANCA	RPS10	9	19453	45	2274458	8.57e-10	1.28e-06
FANCA	RPS6	3	19459	14	2274489	0.000379794	0.0471841
FANCA	RRM2P3	2	19460	1	2274502	0.000214703	0.0320086
FANCA	SKI	7	19455	124	2274379	0.000141051	0.0268446
FANCA	SLC35F2	11	19451	123	2274380	2.58e-08	2.57e-05
FANCA	SLC3A2	16	19446	445	2274058	3.18e-06	0.00129133
FANCA	SMARCA4	13	19449	233	2274270	2.64e-07	0.000197014
FANCA	SNHG3	13	19449	328	2274175	9.62e-06	0.00307484
FANCA	SP1	9	19453	219	2274284	0.000168598	0.0307778
FANCA	SP3	10	19452	131	2274372	4.34e-07	0.000252596
FANCA	SYT3	3	19459	12	2274491	0.000257374	0.0373778
FANCA	TET1	18	19444	811	2273692	0.000355175	0.044747
FANCA	TMEM87A	10	19452	290	2274213	0.000292486	0.0396407
FANCA	UACA	27	19435	902	2273601	6.34e-08	5.67e-05
FANCA	UBE2Q2	18	19444	594	2273909	7.82e-06	0.0026897
FANCA	UNK	13	19449	324	2274179	8.49e-06	0.0028139
FANCA	USP48	16	19446	666	2273837	0.000321224	0.0410478
FANCA	WDR20	19	19443	779	2273724	7.76e-05	0.0187558
FANCA	YWHAE	10	19452	260	2274243	0.000125854	0.0250169
FANCA	ZNF217	13	19449	306	2274197	4.72e-06	0.00176037
FANCC	ACACA	34	22738	1278	2273225	7.64033e-07	0.000414657
FANCC	ADNP	27	22745	185	2274318	1.39195e-21	4.53267e-18
FANCC	ANP32A	15	22757	330	2274173	2.68749e-06	0.00114148
FANCC	BLM	10	22762	230	2274273	0.000168147	0.0283212
FANCC	BRD9	10	22762	92	2274411	8.49562e-08	5.92812e-05
FANCC	C11orf72	18	22754	293	2274210	3.7963e-09	3.70861e-06
FANCC	C16orf86	7	22765	98	2274405	9.16392e-05	0.0182699
FANCC	C7orf55-LUC7L2	21	22751	228	2274275	1.63212e-13	3.18883e-10
FANCC	CARM1	23	22749	511	2273992	8.19771e-09	7.28031e-06
FANCC	CDC42EP1	10	22762	200	2274303	5.61674e-05	0.0124704
FANCC	CDK2AP1	13	22759	322	2274181	3.9497e-05	0.00989349
FANCC	CRADD	29	22743	1260	2273243	6.0094e-05	0.0130457
FANCC	CSMD1	22	22750	394	2274109	4.10536e-10	5.01316e-07
FANCC	EPHA7	7	22765	117	2274386	0.000257541	0.0399351
FANCC	FAM174B	9	22763	134	2274369	1.49193e-05	0.0041642
FANCC	GPC3	37	22735	1850	2272653	0.000110551	0.0199995
FANCC	LAMTOR1	12	22760	36	2274467	4.49311e-14	1.09733e-10
FANCC	LAMTOR5	7	22765	57	2274446	3.55995e-06	0.00140202
FANCC	LRRC8B	22	22750	812	2273691	4.778e-05	0.0115512
FANCC	LUC7L2	24	22748	455	2274048	2.0136e-10	2.81013e-07
FANCC	METTL7A	8	22764	127	2274376	6.76076e-05	0.0143578
FANCC	MTMR3	26	22746	955	2273548	9.65496e-06	0.00304256
FANCC	MYBPC1	28	22744	839	2273664	9.88664e-08	6.43884e-05
FANCC	MYO10	40	22732	2117	2272386	0.000188338	0.0311843
FANCC	NACA	5	22767	43	2274460	0.000114883	0.0204054
FANCC	NARS2	21	22751	688	2273815	1.33744e-05	0.00395924
FANCC	NQO1	42	22730	196	2274307	9.87636e-39	4.82411e-35
FANCC	PARP1	8	22764	152	2274351	0.000219	0.0356568
FANCC	PDSS2	30	22742	1209	2273294	1.19285e-05	0.00364156
FANCC	PRDM16	6	22766	66	2274437	8.46427e-05	0.0174637
FANCC	RMI1	9	22763	86	2274417	5.03293e-07	0.000289216
FANCC	SEMA3E	27	22745	1238	2273265	0.00024127	0.0386388
FANCC	SLC3A2	19	22753	445	2274058	3.34731e-07	0.000204374
FANCC	SMARCA4	20	22752	233	2274270	2.01894e-12	3.28718e-09
FANCC	SP1	11	22761	219	2274284	2.33492e-05	0.00633606
FANCC	SPAG9	31	22741	837	2273666	2.13685e-09	2.31943e-06
FANCC	UBL4A	6	22766	82	2274421	0.000256622	0.0399351
FANCC	UNK	15	22757	324	2274179	2.17079e-06	0.00100983
FANCC	USP48	86	22686	666	2273837	3.47733e-61	3.39701e-57
FANCC	YEATS4	5	22767	45	2274458	0.00013984	0.0243947
FANCC	ZNRF2	28	22744	1319	2273184	0.000285088	0.043516
FANCG	ATP8A1	19	18969	871	2273632	0.000226378	0.0314841
FANCG	BRD2	6	18982	92	2274411	0.000176756	0.0289237
FANCG	C11orf72	14	18974	293	2274210	4.14578e-07	0.000248747
FANCG	C15orf56	3	18985	14	2274489	0.000353692	0.0392991
FANCG	CD48	5	18983	17	2274486	9.10296e-07	0.00050177
FANCG	CEP41	6	18982	102	2274401	0.00029957	0.0359995
FANCG	CLK3	7	18981	127	2274376	0.000139873	0.0246835
FANCG	CNTNAP5	7	18981	151	2274352	0.000382675	0.0410009
FANCG	DET1	14	18974	334	2274169	1.8158e-06	0.000817112
FANCG	EIF4B	17	18971	297	2274206	1.99588e-09	1.99588e-06
FANCG	ETV1	6	18982	62	2274441	2.26975e-05	0.00704404
FANCG	FAM26D	4	18984	36	2274467	0.000338322	0.0385431
FANCG	HMGA1	8	18980	111	2274392	7.64967e-06	0.00319077
FANCG	HNRNPD	8	18980	160	2274343	9.07135e-05	0.0194386
FANCG	IL26	3	18985	13	2274490	0.000293086	0.0359995
FANCG	KLRB1	8	18980	187	2274316	0.000251621	0.0336065
FANCG	KPNB1	11	18977	130	2274373	3.42548e-08	2.56911e-05
FANCG	KRT8	7	18981	127	2274376	0.000139873	0.0246835
FANCG	LAMTOR1	37	18951	36	2274467	5.82081e-57	2.61937e-53
FANCG	LAMTOR2	6	18982	16	2274487	2.14265e-08	1.75308e-05
FANCG	LAMTOR3	4	18984	16	2274487	2.04652e-05	0.00657811
FANCG	LAMTOR4	6	18982	83	2274420	0.000103945	0.0212615
FANCG	LAMTOR5	22	18966	57	2274446	1.93636e-27	4.35681e-24
FANCG	LFNG	6	18982	103	2274400	0.000314808	0.0372799
FANCG	LGR4	20	18968	785	2273718	2.03479e-05	0.00657811
FANCG	LHX1	8	18980	182	2274321	0.000211126	0.0314841
FANCG	LRRC27	10	18978	310	2274193	0.00040118	0.0419839
FANCG	MAD2L2	11	18977	288	2274215	5.04292e-05	0.0129675
FANCG	MMP24	18	18970	472	2274031	2.49347e-07	0.000160294
FANCG	NDUFS2	7	18981	151	2274352	0.000382675	0.0410009
FANCG	NFE2L2	7	18981	91	2274412	1.90845e-05	0.00657811
FANCG	NKX3-2	3	18985	15	2274488	0.000421811	0.0431398
FANCG	NPM1	4	18984	31	2274472	0.000200319	0.0305572
FANCG	NQO1	57	18931	196	2274307	9.90183e-63	8.91165e-59
FANCG	PARK2	11	18977	4059	2270444	1.2058e-05	0.00471833
FANCG	PDE4B	8	18980	155	2274348	7.34827e-05	0.0161304
FANCG	PELO	6	18982	104	2274399	0.000330647	0.0381516
FANCG	RBL1	8	18980	170	2274333	0.000135276	0.0246835
FANCG	RBMS3	21	18967	990	2273513	0.000158648	0.0274583
FANCG	RHOH	9	18979	194	2274309	5.8307e-05	0.0143075
FANCG	RNLS	10	18978	319	2274184	0.000497374	0.0491908
FANCG	RNU2-2P	3	18985	7	2274496	6.51855e-05	0.0146667
FANCG	RPL13A	4	18984	32	2274471	0.00022388	0.0314841
FANCG	RPL19	5	18983	41	2274462	4.01699e-05	0.0112978
FANCG	RPL21	4	18984	34	2274469	0.000276879	0.0354378
FANCG	RPL41	6	18982	84	2274419	0.00011059	0.0216372
FANCG	RPS10	5	18983	45	2274458	6.04093e-05	0.0143075
FANCG	RPS25	14	18974	93	2274410	4.18926e-13	6.28389e-10
FANCG	RPS6	4	18984	14	2274489	1.30976e-05	0.0049116
FANCG	RPTOR	10	18978	281	2274222	0.000189485	0.0299187
FANCG	SALL4	7	18981	131	2274372	0.000167791	0.0284929
FANCG	SFXN4	7	18981	141	2274362	0.00025765	0.0336065
FANCG	SH3BP2	11	18977	369	2274134	0.000400903	0.0419839
FANCG	SLC10A2	3	18985	7	2274496	6.51855e-05	0.0146667
FANCG	SLC35F2	10	18978	123	2274380	2.0195e-07	0.000139812
FANCG	SLC3A2	14	18974	445	2274058	4.00644e-05	0.0112978
FANCG	SMARCA4	11	18977	233	2274270	7.79967e-06	0.00319077
FANCG	SMC6	7	18981	110	2274393	5.9693e-05	0.0143075
FANCG	SNX5	7	18981	132	2274371	0.000175431	0.0289237
FANCG	SYT1	3	18985	3696	2270807	4.87374e-10	5.48296e-07
FANCG	TAF9	5	18983	43	2274460	4.9495e-05	0.0129675
FANCG	TEN1	13	18975	479	2274024	0.000299996	0.0359995
FANCG	TEN1-CDK3	13	18975	496	2274007	0.000412749	0.0426981
FANCG	THBS3	7	18981	147	2274356	0.000327884	0.0381516
FANCG	TMEM253	10	18978	237	2274266	4.95384e-05	0.0129675
FANCG	TRIM7	5	18983	68	2274435	0.000365903	0.0401601
FANCG	TSR1	9	18979	211	2274292	0.00010763	0.0215259
FANCG	TXNRD2	12	18976	236	2274267	1.47474e-06	0.00073737
FANCG	USP48	48	18940	666	2273837	7.45439e-28	2.23632e-24
FANCG	VPS29	7	18981	124	2274379	0.000121509	0.0227829
FANCG	XGPY	4	18984	6	2274497	9.47789e-07	0.00050177
FANCG	YWHAE	10	18978	260	2274243	0.000103382	0.0212615
FANCG	ZNF143	13	18975	478	2274025	0.000294277	0.0359995
FANCI	ACACA	29	20479	1278	2273225	1.23853e-05	0.00465946
FANCI	ADNP	10	20498	185	2274318	1.25462e-05	0.00465946
FANCI	AHCY	5	20503	60	2274443	0.000301306	0.0461811
FANCI	AKAP8	7	20501	127	2274376	0.000222051	0.0388806
FANCI	ALX4	7	20501	29	2274474	3.02302e-08	2.14207e-05
FANCI	BLM	31	20477	230	2274273	6.37202e-25	3.95104e-21
FANCI	BRD9	6	20502	92	2274411	0.000265472	0.0420228
FANCI	C11orf72	14	20494	293	2274210	1.00986e-06	0.000487562
FANCI	C19orf54	11	20497	159	2274344	4.86116e-07	0.000260774
FANCI	CD48	4	20504	17	2274486	3.37802e-05	0.0100032
FANCI	CHD3	11	20497	299	2274204	0.000134901	0.0274835
FANCI	CLEC2B	19	20489	478	2274025	2.01532e-07	0.00011447
FANCI	CSMD1	20	20488	394	2274109	2.06623e-09	1.66262e-06
FANCI	DDAH1	19	20489	725	2273778	6.10023e-05	0.0140247
FANCI	DET1	17	20491	334	2274169	3.10574e-08	2.14207e-05
FANCI	ENPP7P4	9	20499	47	2274456	1.88146e-09	1.65158e-06
FANCI	FERMT1	13	20495	294	2274209	5.4192e-06	0.00236732
FANCI	HNRNPH1	8	20500	131	2274372	4.05144e-05	0.0108669
FANCI	HNRNPL	10	20498	59	2274444	6.81524e-10	6.5808e-07
FANCI	KDM2B	19	20489	771	2273732	0.000131765	0.0274835
FANCI	KIAA0101	10	20498	231	2274272	7.54702e-05	0.0169474
FANCI	KRT7	3	20505	10	2274493	0.0001908	0.0347616
FANCI	KRT80	3	20505	7	2274496	8.16811e-05	0.0179253
FANCI	LSM4	7	20501	85	2274418	2.05102e-05	0.0068292
FANCI	MED28	4	20504	27	2274476	0.000165378	0.0313116
FANCI	MMP24	27	20481	472	2274031	2.5546e-13	8.22242e-10
FANCI	NQO1	18	20490	196	2274307	1.65103e-12	3.18847e-09
FANCI	PA2G4	7	20501	93	2274410	3.52226e-05	0.0100032
FANCI	PAX2	7	20501	85	2274418	2.05102e-05	0.0068292
FANCI	RMI1	23	20485	86	2274417	8.18361e-25	3.95104e-21
FANCI	RMI2	13	20495	68	2274435	4.92135e-13	1.18801e-09
FANCI	RPL17	5	20503	50	2274453	0.00013662	0.0274835
FANCI	RPL34	4	20504	27	2274476	0.000165378	0.0313116
FANCI	RPL4	10	20498	162	2274341	4.16812e-06	0.00191654
FANCI	RPS15	4	20504	27	2274476	0.000165378	0.0313116
FANCI	RPS16	6	20502	58	2274445	2.4475e-05	0.0078777
FANCI	RPS25	6	20502	93	2274410	0.000280469	0.0436808
FANCI	SF3B3	8	20500	138	2274365	5.73828e-05	0.0138522
FANCI	SMARCA4	18	20490	233	2274270	2.38182e-11	3.83314e-08
FANCI	TBC1D16	15	20493	547	2273956	0.00021718	0.038835
FANCI	TOP3A	12	20496	99	2274404	4.49941e-10	4.82737e-07
FANCI	TUBB	7	20501	76	2274427	1.0424e-05	0.00419392
FANCI	UACA	24	20484	902	2273601	5.6388e-06	0.00236732
FANCI	USP48	19	20489	666	2273837	2.03611e-05	0.0068292
FANCI	WRAP53	10	20498	260	2274243	0.000190316	0.0347616
FANCI	YBEY	11	20497	272	2274231	6.04916e-05	0.0140247
FANCD2	ACACA	28	14025	1278	2273225	2.61135e-08	3.31336e-05
FANCD2	BLM	24	14029	230	2274273	5.6976e-21	4.33758e-17
FANCD2	C11orf72	9	14044	293	2274210	0.000126562	0.0344114
FANCD2	CALR4P	4	14049	35	2274468	9.84506e-05	0.0288271
FANCD2	CD48	6	14047	17	2274486	4.94273e-09	9.40725e-06
FANCD2	DET1	12	14041	334	2274169	2.20001e-06	0.00178733
FANCD2	ENO1-AS1	5	14048	66	2274437	8.11067e-05	0.0268463
FANCD2	EPHA3	16	14037	764	2273739	3.88444e-05	0.0155643
FANCD2	FANCC	9	14044	279	2274224	8.85676e-05	0.0280944
FANCD2	HOXB-AS1	10	14043	390	2274113	0.000226109	0.0491819
FANCD2	MMP24	13	14040	472	2274031	1.35541e-05	0.00649738
FANCD2	NQO1	17	14036	196	2274307	4.45015e-14	1.1293e-10
FANCD2	OTX2	5	14048	58	2274445	4.56021e-05	0.0173584
FANCD2	PCDHAC2	9	14044	314	2274189	0.000208428	0.0491819
FANCD2	RMI1	14	14039	86	2274417	2.90523e-15	1.10587e-11
FANCD2	RPL4	8	14045	162	2274341	1.22358e-05	0.00649738
FANCD2	SP1	9	14044	219	2274284	1.45088e-05	0.00649738
FANCD2	SP3	6	14047	131	2274372	0.000221671	0.0491819
FANCD2	TOP3A	6	14047	99	2274404	5.1274e-05	0.0185881
FANCD2	USP48	20	14033	666	2273837	1.956e-08	2.97821e-05
FANCD2	VAV2	14	14039	421	2274082	7.85299e-07	0.000854068
FANCD2	YWHAE	10	14043	260	2274243	8.58501e-06	0.00502752
FANCD2	ZNF747	10	14043	223	2274280	2.34773e-06	0.00178733
FANCD2	ZSCAN12	3	14050	11	2274492	8.00974e-05	0.0268463
WT	ABHD14B	18	46036	286	2274217	4.83056e-05	0.00469373
WT	ACACA	51	46003	1278	2273225	1.0744e-05	0.00141203
WT	ADNP	40	46014	185	2274318	8.04167e-26	2.08456e-22
WT	AF196972.9	5	46049	33	2274470	0.000895103	0.0465921
WT	AGPS	68	45986	1142	2273361	7.38051e-14	5.03467e-11
WT	AL355490.1	8	46046	90	2274413	0.000776461	0.0418261
WT	ALDH3B1	10	46044	140	2274363	0.000893309	0.0465921
WT	ANKRD30A	7	46047	13	2274490	7.4856e-08	1.90237e-05
WT	ANKS1A	32	46022	796	2273707	0.000370346	0.0240003
WT	ANP32A	19	46035	330	2274173	9.24355e-05	0.00807368
WT	AP000769.7	14	46040	52	2274451	4.30788e-11	2.14748e-08
WT	AP001172.2	16	46038	274	2274229	0.000274119	0.0186992
WT	ARRDC3	16	46038	259	2274244	0.000150889	0.0119248
WT	ATP8A2	70	45984	1546	2272957	2.97917e-09	9.4178e-07
WT	BCAT2	11	46043	103	2274400	1.85053e-05	0.00216078
WT	BMF	32	46022	708	2273795	5.02273e-05	0.00475097
WT	BRD9	18	46036	92	2274411	7.95082e-12	4.29377e-09
WT	BST2	9	46045	49	2274454	2.11039e-06	0.000374695
WT	C11orf72	42	46012	293	2274210	5.60685e-21	6.6064e-18
WT	C14orf93	21	46033	339	2274164	1.49076e-05	0.001775
WT	C15orf56	4	46050	14	2274489	0.000379753	0.0243662
WT	C17orf76-AS1	13	46041	196	2274307	0.000320439	0.0212985
WT	C19orf54	13	46041	159	2274344	4.58936e-05	0.00450626
WT	C1orf213	18	46036	315	2274188	0.000152113	0.0119487
WT	C1orf43	15	46039	220	2274283	8.68467e-05	0.00770972
WT	C22orf39	9	46045	83	2274420	9.40611e-05	0.00807368
WT	CAPZA1	23	46031	329	2274174	9.09414e-07	0.000175924
WT	CARM1	46	46008	511	2273992	1.21548e-15	1.12528e-12
WT	CATSPERB	20	46034	308	2274195	1.24601e-05	0.00158329
WT	CCR10	21	46033	240	2274263	8.905e-08	2.17769e-05
WT	CDK2AP1	22	46032	322	2274181	2.19842e-06	0.000385051
WT	CENPT	22	46032	351	2274152	7.97424e-06	0.00112219
WT	CHD3	17	46037	299	2274204	0.000241455	0.0172901
WT	CHMP4B	13	46041	99	2274404	4.02531e-07	8.28128e-05
WT	CHST14	8	46046	80	2274423	0.000377466	0.02434
WT	CLEC2B	39	46015	478	2274025	2.76264e-12	1.62757e-09
WT	CNOT2	10	46044	91	2274412	3.51499e-05	0.00364462
WT	CRADD	51	46003	1260	2273243	7.48587e-06	0.00107805
WT	CSMD1	40	46014	394	2274109	2.22968e-15	1.9266e-12
WT	CTNNA1	30	46024	756	2273747	0.000672304	0.0383865
WT	DCST1	16	46038	263	2274240	0.000177754	0.0136297
WT	DDAH1	36	46018	725	2273778	2.57864e-06	0.000434048
WT	DDB2	16	46038	232	2274271	4.52356e-05	0.00450626
WT	DDX28	13	46041	142	2274361	1.53584e-05	0.00180964
WT	DEFB107B	4	46050	2	2274501	2.25341e-06	0.00038942
WT	DET1	36	46018	334	2274169	1.02846e-14	8.33115e-12
WT	DIS3L	21	46033	355	2274148	2.82381e-05	0.00312816
WT	DKC1	7	46047	39	2274464	3.28909e-05	0.00346584
WT	DLG2	146	45908	4595	2269908	3.15411e-07	6.81339e-05
WT	DLGAP1-AS2	18	46036	277	2274226	3.27218e-05	0.00346584
WT	DNAI1	23	46031	410	2274093	2.65692e-05	0.00299446
WT	DNASE1L1	8	46046	84	2274419	0.000509813	0.0307334
WT	DSTNP2	14	46040	140	2274363	2.8705e-06	0.000470944
WT	DUS1L	9	46045	62	2274441	1.17069e-05	0.00150231
WT	DYM	63	45991	1993	2272510	0.000664692	0.0381409
WT	EIF4B	45	46009	297	2274206	3.17199e-23	5.13902e-20
WT	ELFN1	13	46041	172	2274331	9.65331e-05	0.00823136
WT	ENO1-AS1	24	46030	66	2274437	1.7159e-20	1.85331e-17
WT	ENPP7P4	10	46044	47	2274456	1.74368e-07	4.10905e-05
WT	FAM124A	19	46035	302	2274201	3.04179e-05	0.003313
WT	FAM127A	4	46050	17	2274486	0.00070829	0.0390644
WT	FAM174B	11	46043	134	2274369	0.000166376	0.0128357
WT	FAM219B	14	46040	145	2274358	4.17614e-06	0.000636788
WT	FAM60A	10	46044	100	2274403	7.30333e-05	0.00667147
WT	FAM78A	28	46026	372	2274131	1.50203e-08	4.23214e-06
WT	FGFR1	22	46032	393	2274110	4.04076e-05	0.00408888
WT	FSBP	20	46034	188	2274315	9.26658e-09	2.66898e-06
WT	GNAT3	30	46024	573	2273930	6.40635e-06	0.000943553
WT	GPC3	82	45972	1850	2272653	3.71665e-10	1.45974e-07
WT	GTF2A2	6	46048	51	2274452	0.000931851	0.0481184
WT	GTF2I	21	46033	391	2274112	0.000103265	0.008691
WT	HCFC1	8	46046	77	2274426	0.000297795	0.0201027
WT	HDGF	16	46038	259	2274244	0.000150889	0.0119248
WT	HIRIP3	11	46043	164	2274339	0.000823095	0.0437318
WT	HNRNPD	16	46038	160	2274343	5.78067e-07	0.000115267
WT	HNRNPM	8	46046	64	2274439	9.29653e-05	0.00807368
WT	HPN-AS1	28	46026	639	2273864	0.000229493	0.0166171
WT	IFT172	16	46038	282	2274221	0.000369957	0.0240003
WT	ILF3-AS1	17	46037	178	2274325	4.7133e-07	9.54516e-05
WT	ITM2C	17	46037	286	2274217	0.000147462	0.0117979
WT	ITPR2	39	46015	1081	2273422	0.000702857	0.0390644
WT	KDM3B	16	46038	296	2274207	0.000607637	0.0357981
WT	KNTC1	17	46037	287	2274216	0.000153335	0.0119722
WT	LAMTOR1	27	46027	36	2274467	2.64184e-29	8.56021e-26
WT	LAMTOR4	13	46041	83	2274420	6.42055e-08	1.66434e-05
WT	LAMTOR5	14	46040	57	2274446	1.22058e-10	5.45516e-08
WT	LCLAT1	37	46017	982	2273521	0.000446498	0.0276893
WT	LIMCH1	50	46004	948	2273555	5.75166e-09	1.73366e-06
WT	LRFN5	6	46048	37	2274466	0.000198243	0.0147392
WT	MAP4K3	66	45988	1412	2273091	2.56225e-09	8.59368e-07
WT	MATR3	10	46044	127	2274376	0.000441178	0.0274909
WT	MCF2L	17	46037	303	2274200	0.000279292	0.0189524
WT	MED27	16	46038	209	2274294	1.38531e-05	0.00171
WT	METTL7A	11	46043	127	2274376	0.000107302	0.00897252
WT	MICALCL	32	46022	535	2273968	2.20363e-07	5.01074e-05
WT	MLLT11	20	46034	371	2274132	0.000141998	0.0114313
WT	MMP24	46	46008	472	2274031	7.94871e-17	7.92487e-14
WT	MRPL34	10	46044	87	2274416	2.47193e-05	0.00281041
WT	MYBPC1	36	46018	839	2273664	4.94963e-05	0.00474346
WT	MYL6	6	46048	38	2274465	0.000225695	0.0165267
WT	NFE2L2	16	46038	91	2274412	4.53109e-10	1.72728e-07
WT	NKIRAS2	18	46036	260	2274243	1.49275e-05	0.001775
WT	NMRAL1	19	46035	274	2274229	8.59348e-06	0.00118489
WT	NONO	11	46043	99	2274404	1.31809e-05	0.00164266
WT	NPM1	5	46049	31	2274472	0.000694708	0.0389925
WT	NQO1	112	45942	196	2274307	8.87927e-107	1.15084e-102
WT	NUAK1	16	46038	238	2274265	6.00655e-05	0.00560078
WT	OMG	16	46038	300	2274203	0.000695805	0.0389925
WT	PATZ1	15	46039	184	2274319	1.27892e-05	0.00160933
WT	PBRM1	33	46021	682	2273821	1.07855e-05	0.00141203
WT	PDCD1LG2	21	46033	283	2274220	1.0968e-06	0.000209052
WT	PGPEP1	24	46030	365	2274138	1.46625e-06	0.000271487
WT	PIK3R2	13	46041	206	2274297	0.000499503	0.0303947
WT	PLEKHG2	9	46045	100	2274403	0.000341799	0.0224876
WT	POU4F1	3	46051	6	2274497	0.000600208	0.0355219
WT	PPFIBP2	56	45998	1068	2273435	9.05839e-10	3.35445e-07
WT	PRDM16	10	46044	66	2274437	2.7361e-06	0.000454649
WT	PRR11	32	46022	832	2273671	0.00075034	0.040862
WT	RAB8B	28	46026	561	2273942	2.85676e-05	0.00313784
WT	RAD54B	27	46027	472	2274031	4.02595e-06	0.000621195
WT	RANBP1	9	46045	81	2274422	7.92247e-05	0.00713077
WT	RBL1	12	46042	170	2274333	0.000317043	0.0212912
WT	RBM12	7	46047	55	2274448	0.000229252	0.0166171
WT	RBM3	9	46045	93	2274410	0.000207777	0.0153011
WT	RFK	6	46048	15	2274488	2.56423e-06	0.000434048
WT	RMDN3	11	46043	136	2274367	0.000187619	0.0142206
WT	RNF40	11	46043	161	2274342	0.000713934	0.0392089
WT	RNGTT	19	46035	309	2274194	4.06963e-05	0.00408888
WT	RNU2-2P	4	46050	7	2274496	4.57729e-05	0.00450626
WT	RNU7-1	3	46051	4	2274499	0.000257665	0.0177638
WT	RPRD2	20	46034	367	2274136	0.000123908	0.0101644
WT	RPS25	20	46034	93	2274410	1.20827e-13	7.83019e-11
WT	RPS27	5	46049	27	2274476	0.000396303	0.0249344
WT	S100A4	9	46045	83	2274420	9.40611e-05	0.00807368
WT	SBF2-AS1	23	46031	480	2274023	0.000243688	0.0172938
WT	SCAND2P	16	46038	271	2274232	0.000244177	0.0172938
WT	SETD1B	14	46040	142	2274361	3.34115e-06	0.000534626
WT	SETDB1	25	46029	226	2274277	6.60952e-11	3.0595e-08
WT	SKIDA1	23	46031	510	2273993	0.00054249	0.0325519
WT	SLC3A2	34	46020	445	2274058	3.25222e-10	1.35974e-07
WT	SLFN11	56	45998	103	2274400	2.49916e-53	1.07972e-49
WT	SLIT2	62	45992	1966	2272537	0.000769186	0.041713
WT	SLMO1	24	46030	470	2274033	7.30923e-05	0.00667147
WT	SMARCA4	75	45979	233	2274270	1.88805e-57	1.22355e-53
WT	SMARCC1	20	46034	365	2274138	0.00011565	0.00960859
WT	SNHG16	20	46034	217	2274286	8.21319e-08	2.04714e-05
WT	SNHG3	23	46031	328	2274175	8.66226e-07	0.000170108
WT	SNHG6	10	46044	117	2274386	0.000240414	0.0172901
WT	SOX12	9	46045	91	2274412	0.000178771	0.0136297
WT	SP1	40	46014	219	2274284	1.92591e-23	3.56595e-20
WT	SP3	11	46043	131	2274372	0.000138352	0.0112073
WT	SPAG9	42	46012	837	2273666	3.11855e-07	6.81339e-05
WT	ST3GAL3	48	46006	1365	2273138	0.000325911	0.0215517
WT	STX18	40	46014	759	2273744	1.80326e-07	4.17358e-05
WT	TANC2	135	45919	4463	2270040	8.71182e-06	0.00118857
WT	TFAP4	25	46029	247	2274256	3.64004e-10	1.45974e-07
WT	TFE3	25	46029	275	2274228	2.75615e-09	8.93061e-07
WT	THBS3	14	46040	147	2274356	4.83114e-06	0.000719729
WT	THSD4	87	45967	1987	2272516	1.97406e-10	8.5286e-08
WT	TMEM187	15	46039	165	2274338	3.80317e-06	0.000601133
WT	TMX1	14	46040	239	2274264	0.000622383	0.036501
WT	TNFRSF11A	33	46021	834	2273669	0.000395323	0.0249344
WT	TNPO2	18	46036	222	2274281	1.96525e-06	0.000353773
WT	TP53	13	46041	196	2274307	0.000320439	0.0212985
WT	TRDMT1	17	46037	250	2274253	3.14131e-05	0.00339288
WT	TSR1	14	46040	211	2274292	0.000191628	0.0143919
WT	TTN	21	46033	384	2274119	8.13889e-05	0.00727505
WT	UBE2H	50	46004	1323	2273180	4.85271e-05	0.00469373
WT	UBE2Q2	25	46029	594	2273909	0.000826656	0.0437318
WT	UBL7-AS1	27	46027	263	2274240	5.51561e-11	2.6477e-08
WT	UNC13C	17	46037	151	2274352	5.50046e-08	1.45493e-05
WT	UNK	49	46005	324	2274179	4.1207e-25	8.90139e-22
WT	VPS37B	29	46025	723	2273780	0.000696813	0.0389925
WT	WAC	11	46043	112	2274391	3.76703e-05	0.00384445
WT	WRAP53	18	46036	260	2274243	1.49275e-05	0.001775
WT	YBEY	16	46038	272	2274231	0.000253826	0.0177638
WT	ZC3H4	17	46037	327	2274176	0.000632729	0.0369405
WT	ZMYND8	27	46027	599	2273904	0.000192099	0.0143919
WT	ZNF688	16	46038	175	2274328	1.71309e-06	0.000312724
WT	ZNF747	13	46041	214	2274289	0.00069796	0.0389925
